# Supplementary material for: SARS-CoV-2 infection rewires host cell metabolism and is potentially susceptible to mTORC1 inhibition
Source: Nat Commun. 2021 Mar 25;12:1876. doi: 10.1038/s41467-021-22166-4 (PMC7994801; doi:10.1038/s41467-021-22166-4)
Supplement: Supplementary file 3 — Source Data [file 41467_2021_22166_MOESM3_ESM.xlsx]

## Sheet: Figure 1
	a
	Citrate	M+0			M+1			M+2				M+3			M+4				M+5			M+6
	Mock	0.280647	0.265412	0.274504	0.051759	0.047194	0.054532	0.099316		0.102542	0.106786	0.117286	0.121647	0.122048	0.242427	0.255597	0.247004		0.206192	0.204561	0.19383	0.002373	0.003047	0.001296
	SARS-CoV-2	0.412456	0.438227	0.428606	0.035589	0.042402	0.04009	0.076477		0.071267	0.075041	0.104355	0.095454	0.10173	0.180974	0.179177	0.170111		0.190123	0.172373	0.184042	2.64e-05	0.001101	0.000381
	Aconitate	M+0			M+1			M+2				M+3			M+4				M+5			M+6
	Mock	0.310387	0.295162	0.325678	0.059332	0.051767	0.055467	0		0	0	0.127958	0.139867	0.133444	0.27832	0.290104	0.279574		0.224004	0.2231	0.205837	0	0	0
	SARS-CoV-2	0.452905	0.484804	0.459288	0.04645	0.029606	0.039785	0		0	0	0.111058	0.117351	0.118425	0.182874	0.174807	0.183637		0.206713	0.193433	0.198865	0	0	0
	aKG	M+0			M+1			M+2				M+3			M+4				M+5
	Mock	0.112975	0.111906	0.119251	0.027415	0.026433	0.028664	0.027102		0.026841	0.027319	0.140928	0.14585	0.154174	0	0	0		0.69158	0.68897	0.670592
	SARS-CoV-2	0.201269	0.219097	0.206129	0.023952	0.026043	0.023415	0.027343		0.02698	0.025806	0.124717	0.128113	0.124634	0	0	0		0.622718	0.599767	0.620015
	Fumarate	M+0			M+1			M+2				M+3			M+4
	Mock	0.344121	0.337825	0.343185	0.041984	0.037477	0.048734	0.122588		0.125558	0.121934	0.066309	0.067081	0.064232	0.424999	0.43206	0.421915
	SARS-CoV-2	0.535101	0.546877	0.553582	0.028427	0.025416	0.026755	0.085024		0.089849	0.083664	0.044353	0.04413	0.044844	0.307095	0.293729	0.291156
	Malate	M+0			M+1			M+2				M+3			M+4
	Mock	0.332916	0.32401	0.334101	0.048939	0.046883	0.051127	0.125663		0.123816	0.12688	0.07468	0.076099	0.074068	0.417802	0.429191	0.413825
	SARS-CoV-2	0.504303	0.515222	0.522809	0.03527	0.037909	0.034526	0.0903		0.090189	0.084736	0.050769	0.050222	0.051686	0.319358	0.306458	0.306242
	b
		Mock			Virus
	M+4 Fumarate	0.424999	0.43206	0.421915	0.307095	0.293729	0.291156
	M+4 Malate	0.417802	0.429191	0.413825	0.319358	0.306458	0.306242
	M+4 Citrate	0.242427	0.255597	0.247004	0.180974	0.179177	0.170111
	M+4 Aconitate	0.27832	0.290104	0.279574	0.182874	0.174807	0.183637
	c
		Mock			Virus
	M+5 Aconitate	0.224004	0.2231	0.205837	0.206713	0.193433	0.198865
	M+5 Citrate	0.206192	0.204561	0.19383	0.190123	0.172373	0.184042
	M+3 Malate	0.07468	0.076099	0.074068	0.050769	0.050222	0.051686
	M+3 Fumarate	0.066309	0.067081	0.064232	0.044353	0.04413	0.044844
	d
		OGDH				OGDH ladder					DLD				DLD ladder					ACTIN				ACTIN ladder						OGDH	OGDH		ACTIN	ACTIN				DLD	DLD		ACTIN	ACTIN
																														Mock	SARS-CoV-2		Mock	SARS-CoV-2				Mock	SARS-CoV-2		Mock	SARS-CoV-2
																													Background	245.442	245.926		252.585	253.254			Background	251.877	251.867		252.585	253.254
																													Band	192.302	221.61		198.815	194.911			Band	237.963	241.228		198.815	194.911
																													Inverted background	9.558	9.074		2.415	1.746			Inverted background	3.123	3.133		2.415	1.746
																													Inverted band	62.698	33.39		56.185	60.089			Inverted band	17.037	13.772		56.185	60.089
																													Actual	53.14	24.316		53.77	58.343			Actual	13.914	10.639		53.77	58.343
																													Ratio OGDH/ACTIN	0.988283	0.416777						Ratio DLD/ACTIN	0.258769	0.182353
																													Relative to Mock	1	0.421718						Relative to Mock	1	0.704693
	e
	Citrate	M+0			M+1			M+2				M+3			M+4				M+5			M+6
	Mock	0.339519	0.344884	0.331883	0.008233	0.00732	0.008354	0.390967		0.383406	0.385658	0.053813	0.055092	0.056852	0.095075	0.097308	0.099011		0.095552	0.096351	0.099061	0.016841	0.015639	0.01918
	SARS-CoV-2	0.284761	0.300077	0.278673	0.004617	0.006526	0.006726	0.313261		0.313267	0.307665	0.078992	0.076134	0.07563	0.110975	0.109132	0.116294		0.175809	0.166957	0.181306	0.031585	0.027907	0.033705
	Aconitate	M+0			M+1			M+2				M+3			M+4				M+5			M+6
	Mock	0.358226	0.364391	0.350413	0.00624	0.005041	0.008667	0.380907		0.35893	0.366258	0.054181	0.055736	0.06075	0.092176	0.09836	0.101143		0.090726	0.101455	0.097073	0.017545	0.016087	0.015695
	SARS-CoV-2	0.282343	0.31777	0.290726	0.009935	0.007227	0.004235	0.298337		0.275657	0.281863	0.077731	0.084563	0.079835	0.117402	0.112832	0.125866		0.179158	0.17851	0.184081	0.035094	0.023441	0.033394
	aKG	M+0			M+1			M+2				M+3			M+4				M+5
	Mock	0.748161	0.744274	0.733719	0	0	0	0.156478		0.161168	0.169362	0.027935	0.027103	0.028066	0.040729	0.041378	0.041587		0.026696	0.026077	0.027266
	SARS-CoV-2	0.652142	0.676972	0.636532	0.003445	0	0.001396	0.159255		0.15214	0.166582	0.037898	0.03682	0.039862	0.078328	0.074988	0.082426		0.068932	0.059079	0.073202
	Fumarate	M+0			M+1			M+2				M+3			M+4
	Mock	0.674451	0.696456	0.668398	0.012797	0.010085	0.0104	0.13629		0.131959	0.142423	0.13655	0.12547	0.136594	0.039912	0.036031	0.042185
	SARS-CoV-2	0.517471	0.530218	0.520278	0.009096	0.010866	0.010753	0.137251		0.131518	0.129432	0.253649	0.255547	0.255913	0.082532	0.071852	0.083624
	Malate	M+0			M+1			M+2				M+3			M+4
	Mock	0.637213	0.651257	0.633385	0.019723	0.019674	0.021033	0.145032		0.144337	0.146124	0.155379	0.145594	0.153744	0.042653	0.039139	0.045713
	SARS-CoV-2	0.488858	0.507096	0.496636	0.015325	0.01592	0.016138	0.139607		0.130071	0.134939	0.268414	0.267192	0.262336	0.087797	0.07972	0.089951
	f
		Mock			Virus
	Citrate	0.120764	0.120801	0.116775	0.178897	0.169342	0.17378
	Aconitate	0.088622	0.086823	0.078851	0.134172	0.148598	0.132814
	Fumarate	0.088558	0.08233	0.075016	0.128656	0.126114	0.131669
	Malate	0.10545	0.100592	0.100811	0.157618	0.158232	0.155876
	Aspartate	0.129446	0.126418	0.125253	0.203656	0.197946	0.20161
	g
		PDH				PDH ladder					DLAT				DLAT ladder					DLD				DLD ladder					PC				PC ladder				ACTIN				ACTIN ladder						PDH	PDH
																																															Mock	SARS-CoV-2
																																														Background	251.194	251.256
																																														Band	221.33	228.867
																																														Inverted background	3.806	3.744
																																														Inverted band	33.67	26.133
																																														Actual	29.864	22.389
																																														Ratio PDH/ACTIN	0.555403	0.383748
																																														Relative to Mock	1	0.690936
[truncated: 17 more columns]

## Sheet: Figure 2
	a
		pS6 (S235/236)					S6		S6 ladder			ACTIN		ACTIN ladder				pS6 (S235/236)	pS6 (S235/236)		ACTIN	ACTIN			S6	S6		ACTIN	ACTIN
																		Mock	SARS-CoV-2		Mock	SARS-CoV-2			Mock	SARS-CoV-2		Mock	SARS-CoV-2
																	Background	248.611	248.981		251.143	251.764		Background	249.258	249.973		251.143	251.764
																	Band	228.778	191.022		218.271	225.236		Band	192.736	185.022		218.271	225.236
																	Inverted background	6.389	6.019		3.857	3.236		Inverted background	5.742	5.027		3.857	3.236
																	Inverted band	26.222	63.978		36.729	29.764		Inverted band	62.264	69.978		36.729	29.764
																	Actual	19.833	57.959		32.872	26.528		Actual	56.522	64.951		32.872	26.528
																	Ratio pS6/ACTIN	0.60334	2.18482					Ratio S6/ACTIN	1.71946	2.44839
																	Relative to Mock		3.62121					Relative to Mock		1.42393
	b
		pS6 (S235/236)					pS6 ladder					S6					S6 ladder			p4EBP1 (Thr37/46)				p4EBP1 (Thr37/46) ladder					4EBP1					4EBP1 ladder					ACTIN				ACTIN ladder						pS6 (S235/236)
		Donor 1		Donor 2								Donor 1		Donor 2						Donor 1		Donor 2							Donor 1		Donor 2								Donor 1		Donor 2								Patient 1 Mock
																																																Background	248.27
																																																Band	236.594
																																																Inverted background	6.73
																																																Inverted band	18.406
																																																Actual	11.676
																																																Ratio pS6/ACTIN	0.217925
																																																Relative to Mock
	c
		pS6 (S235/236)				pS6 (S235/236) ladder					S6				S6 ladder					p4EBP1 (Thr37/46)				p4EBP1 (Thr37/46) ladder					4EBP1				4EBP1 ladder					pAKT (Ser473)			pAKT (Ser473) ladder					AKT			AKT ladder
[truncated: 34 more columns]

## Sheet: Figure 3
	c
		SARS-CoV-2 short exposure		SARS-CoV-2 long exposure			SARS-CoV-2 ladder for short and long exposure						ACTIN				ACTIN ladder								SARS-CoV-2	SARS-CoV-2	SARS-CoV-2		ACTIN	ACTIN	ACTIN
																									Mock	SARS-CoV-2	SARS-CoV-2 Rapa		Mock	SARS-CoV-2	SARS-CoV-2 Rapa
																								Background	251.012	250.269	250.571		252.262	252.095	252.207
																								Band	244.977	222.853	240.472		189.424	182.007	189.59
																								Inverted background	3.988	4.731	4.429		2.738	2.905	2.793
																								Inverted band	10.023	32.147	14.528		65.576	72.993	65.41
																								Actual	6.035	27.416	10.099		62.838	70.088	62.617
	d
		Mock solvent	SARS-CoV-2 solvent	SARS-CoV-2 rapamycin
		0	0.998437	0.547119
		0	1.12486	0.070231
		0	0.876704	0.261295

## Sheet: Supplementary figure 1
	b	Mock	SARS-CoV-2
		0.920761	0.909667
		1.08241	0.974643
		0.99683	1.03328
	c
		Mock	SARS-CoV-2
		0.723598	0.684485
		1.17829	1.11376
		1.09811	1.04824
	f
		Mock			Virus
	M+0	0.280647	0.265412	0.274504	0.412456	0.438227	0.428606
	M+1	0.051759	0.047194	0.054532	0.035589	0.042402	0.04009
	M+2	0.099316	0.102542	0.106786	0.076477	0.071267	0.075041
	M+3	0.117286	0.121647	0.122048	0.104355	0.095454	0.10173
	M+4	0.242427	0.255597	0.247004	0.180974	0.179177	0.170111
	M+5	0.206192	0.204561	0.19383	0.190123	0.172373	0.184042
	M+6	0.002373	0.003047	0.001296	2.64e-05	0.001101	0.000381
	g
		Mock			Virus
	M+4 Fumarate	0.353685	0.357665	0.345711	0.272053	0.297083	0.277302
	M+4 Malate	0.337202	0.341359	0.333715	0.283913	0.291103	0.268474
	M+4 Citrate	0.262419	0.341395	0.232457	0.248214	0.273794	0.161159
	M+4 Aconitate	0.271629	0.279079	0.263288	0.256143	0.244034	0.266424
	M+4 Aspartate	0.389868	0.38183	0.39949	0.327297	0.337047	0.342127
	h
		Mock			Virus
	M+5 Aconitate	0.103552	0.117134	0.106107	0.104612	0.121554	0.093974
	M+5 Citrate	0.116887	0.089398	0.139303	0.091565	0.125825	0.10271
	M+3 Malate	0.044798	0.042376	0.042477	0.040627	0.043197	0.033307
	M+3 Fumarate	0.029526	0.045623	0.038065	0.033069	0.038966	0.023004
	M+3 Aspartate	0.048358	0.048227	0.047197	0.040948	0.044804	0.046806
	i
	Citrate	M+0			M+1			M+2			M+3			M+4			M+5			M+6
	Mock	0.22704	0.227428	0.222546	0.059223	0.060777	0.062582	0.143576	0.14798	0.148425	0.065345	0.062208	0.062217	0.463398	0.4617	0.462304	0.041418	0.039907	0.041927	0	0	0
	SARS-CoV-2	0.265303	0.251588		0.053708	0.058062		0.135406	0.141285		0.075319	0.079763		0.421348	0.417381		0.048916	0.051921		0	0
	Aconitate	M+0			M+1			M+2			M+3			M+4			M+5			M+6
	Mock	0.223051	0.226331	0.219278	0.056525	0.053198	0.05735	0.135568	0.146632	0.127159	0.066233	0.060486	0.066938	0.476275	0.47582	0.483367	0.042348	0.037532	0.045908	0	0	0
	SARS-CoV-2	0.25644	0.277658	0.256047	0.052131	0.046072	0.052461	0.13501	0.123413	0.127661	0.070602	0.074716	0.07817	0.440135	0.422749	0.437012	0.045682	0.055394	0.048649	0	0	0
	aKG	M+0			M+1			M+2			M+3			M+4			M+5
	Mock	0.128028	0.122015	0.114199	0.032789	0.035057	0.035414	0.028969	0.027381	0.02948	0.157576	0.160791	0.166569	0	0	0	0.652638	0.654756	0.654338
	SARS-CoV-2	0.133632	0.120012	0.131786	0.030023	0.032467	0.032148	0.0276	0.028767	0.024446	0.146671	0.15709	0.151992	0	0	0	0.662075	0.661664	0.659629
	Fumarate	M+0			M+1			M+2			M+3			M+4
	Mock	0.215994	0.224782	0.206901	0.053117	0.05074	0.058094	0.146988	0.149023	0.151915	0.039759	0.037177	0.036764	0.544143	0.538277	0.546326
	SARS-CoV-2	0.26563	0.248948	0.24467	0.046716	0.049086	0.05362	0.136446	0.134917	0.141972	0.053902	0.0511	0.049751	0.497307	0.51595	0.509988
	Malate	M+0			M+1			M+2			M+3			M+4
	Mock	0.219011	0.217922	0.21088	0.057708	0.059178	0.061925	0.15391	0.155117	0.15829	0.043206	0.040714	0.042254	0.526166	0.52707	0.52665
	SARS-CoV-2	0.26163	0.24672	0.253327	0.053014	0.054517	0.055007	0.139923	0.14274	0.142147	0.05532	0.055565	0.056442	0.490112	0.500458	0.493077
	j
		Mock			Virus
	M+4 Fumarate	0.544143	0.538277	0.546326	0.497307	0.51595	0.509988
	M+4 Malate	0.526166	0.52707	0.52665	0.490112	0.500458	0.493077
	M+4 Citrate	0.463398	0.4617	0.462304	0.421348		0.417381
	M+4 Aconitate	0.476275	0.47582	0.483367	0.440135	0.422749	0.437012
	M+4 Aspartate	0.508678	0.513129	0.507925	0.479915	0.476245	0.480906
	k
		Mock			Virus
	M+5 Aconitate	0.042348	0.037532	0.045908	0.045682	0.055394	0.048649
	M+5 Citrate	0.041418	0.039907	0.041927	0.048916		0.051921
	M+3 Malate	0.043206	0.040714	0.042254	0.05532	0.055565	0.056442
	M+3 Fumarate	0.039759	0.037177	0.036764	0.053902	0.0511	0.049751
	M+3 Aspartate	0.050059	0.042825	0.046883	0.060793	0.060172	0.059812
	l	The original data is published in Sharma A, Garcia G Jr, Wang Y, Plummer JT et al. Human iPSC-Derived Cardiomyocytes Are Susceptible to SARS-CoV-2 Infection. Cell Rep Med 2020 Jul 21;1(4):100052. PMID: 32835305
		The data is deposited at https://www.ncbi.nlm.nih.gov/geo/query/acc.cgi?acc=GSE150392

## Sheet: Supplementary figure 2
	b
		Mock			Virus
	M+0	0.339519	0.344884	0.331883	0.284761	0.300077	0.278673
	M+1	0.008233	0.00732	0.008354	0.004617	0.006526	0.006726
	M+2	0.390967	0.383406	0.385658	0.313261	0.313267	0.307665
	M+3	0.053813	0.055092	0.056852	0.078992	0.076134	0.07563
	M+4	0.095075	0.097308	0.099011	0.110975	0.109132	0.116294
	M+5	0.095552	0.096351	0.099061	0.175809	0.166957	0.181306
	M+6	0.016841	0.015639	0.01918	0.031585	0.027907	0.033705
	c
		Mock			Virus
	M+0	0.637213	0.651257	0.633385	0.488858	0.507096	0.496636
	M+1	0.019723	0.019674	0.021033	0.015325	0.01592	0.016138
	M+2	0.145032	0.144337	0.146124	0.139607	0.130071	0.134939
	M+3	0.155379	0.145594	0.153744	0.268414	0.267192	0.262336
	M+4	0.042653	0.039139	0.045713	0.087797	0.07972	0.089951
	d
		Mock			Virus
	Citrate	0.045735	0.044338	0.044762	0.050102	0.050001	0.052141
	Aconitate	0.041752	0.044738	0.040117	0.047481	0.046756	0.043892
	Fumarate	0.105688	0.104707	0.113839	0.116123	0.119172	0.119291
	Malate	0.121506	0.120974	0.125199	0.133966	0.129812	0.135907
	Aspartate	0.134927	0.127187	0.134542	0.144784	0.139277	0.141976
	e
		Mock			Virus
	Citrate	0.519594	0.525761	0.523289	0.501298	0.5033	0.498833
	Aconitate	0.543129	0.529793	0.534783	0.517953	0.524203	0.525138
	Fumarate	0.143046	0.149798	0.152914	0.142325	0.142607	0.139204
	Malate	0.151038	0.152346	0.155494	0.147774	0.153481	0.144951
	Aspartate	0.155059	0.156725	0.155771	0.152172	0.155692	0.148837
	g
	Citrate	M+0			M+1			M+2			M+3			M+4			M+5			M+6
	Mock	0.83536	0.627876	0.722721	0.021044	0.043274	0.030841	0.053903	0.140523	0.099791	0.044867	0.098244	0.073309	0.025251	0.050516	0.039443	0.01573	0.031965	0.02777	0.003845	0.007603	0.006124
	SARS-CoV-2	0.512041	0.637089		0.047634	0.043116		0.167738	0.123663		0.131399	0.091291		0.074618	0.05318		0.053979	0.042136		0.01259	0.009526
	Aconitate	M+0			M+1			M+2			M+3			M+4			M+5			M+6
	Mock	0.992658	0.933573	0.893329	0.002665	0.001499	0.011257	0	0.018042	0.030702	0.001604	0.023909	0.030832	0.001789	0.012997	0.019257	0.001102	0.00844	0.01253	0.000181	0.00154	0.002092
	SARS-CoV-2	0.716993	0.987177	0.772316	0.024527	0.002039	0.024082	0.094086	0	0.073881	0.079655	0.00417	0.060585	0.043681	0.003258	0.03864	0.034299	0.002949	0.024235	0.006759	0.000406	0.006262
	aKG	M+0			M+1			M+2			M+3			M+4			M+5
	Mock	0.775532	0.594769	0.788296	0.025182	0.060132	0.027833	0.093266	0.168213	0.084335	0.052683	0.088364	0.050514	0.036528	0.057918	0.032855	0.016809	0.030604	0.016167
	SARS-CoV-2	0.541346	0.702718	0.582432	0.048493	0.037372	0.047053	0.183015	0.11301	0.170689	0.102473	0.068133	0.090335	0.076823	0.045965	0.065297	0.047851	0.032801	0.044193
	Fumarate	M+0			M+1			M+2			M+3			M+4
	Mock	0.597949	0.510885	0.549391	0.077207	0.095758	0.083468	0.150732	0.182448	0.16267	0.129267	0.165424	0.161107	0.044845	0.045486	0.043364
	SARS-CoV-2	0.445545	0.527442	0.447343	0.088515	0.078195	0.094623	0.177087	0.160094	0.183468	0.220422	0.177216	0.210717	0.068432	0.057054	0.063849
	Malate	M+0			M+1			M+2			M+3			M+4
	Mock	0.577595	0.488209	0.52455	0.087782	0.109159	0.096453	0.14422	0.179524	0.161105	0.144886	0.174158	0.169696	0.045517	0.04895	0.048196
	SARS-CoV-2	0.42348	0.49707	0.426026	0.095747	0.089588	0.099027	0.184355	0.16604	0.187354	0.225548	0.184706	0.217547	0.07087	0.062596	0.070046
	Aspartate	M+0			M+1			M+2			M+3			M+4
	Mock	0.557178	0.487155	0.464079	0.09655	0.108471	0.116196	0.152447	0.178491	0.184621	0.148703	0.176059	0.183333	0.045122	0.049824	0.05177
	SARS-CoV-2	0.364564	0.433025	0.373108	0.099214	0.106493	0.104204	0.200063	0.185228	0.200274	0.2518	0.204867	0.244512	0.084359	0.070387	0.077902
	h
		Mock			Virus
	Citrate	0.044867	0.098244	0.073309	0.131399	0.01409	0.091291
	Aconitate	0.001604	0.023909	0.030832	0.079655	0.00417	0.060585
	aKG	0.052683	0.088364	0.050514	0.102473	0.068133	0.090335
	Fumarate	0.129267	0.165424	0.161107	0.220422	0.177216	0.210717
	Malate	0.144886	0.174158	0.169696	0.225548	0.184706	0.217547
	Aspartate	0.148703	0.176059	0.183333	0.2518	0.204867	0.244512
	i
		Mock			Virus
	Citrate	0.058795	0.067003	0.069268	0.078156	0.079672	0.086057
	Fumarate	0.195962	0.194688	0.192052	0.210119	0.220443	0.217534
	Malate	0.193506	0.194674	0.192581	0.22285	0.226934	0.2261
	aspartate	0.208508	0.208304	0.221934	0.245367	0.255079	0.248358
	j	The original data is published in Purkayastha A, Sen C, Garcia G Jr, Langerman J et al. Direct Exposure to SARS-CoV-2 and Cigarette Smoke Increases Infection Severity and Alters the Stem Cell-Derived Airway Repair Response. Cell Stem Cell 2020 Dec 3;27(6):869-875.e4. PMID: 33259798
		The data is deposited at https://www.ncbi.nlm.nih.gov/geo/query/acc.cgi?acc=GSE161089
	k	The original data is published in Purkayastha A, Sen C, Garcia G Jr, Langerman J et al. Direct Exposure to SARS-CoV-2 and Cigarette Smoke Increases Infection Severity and Alters the Stem Cell-Derived Airway Repair Response. Cell Stem Cell 2020 Dec 3;27(6):869-875.e4. PMID: 33259798
		The data is deposited at https://www.ncbi.nlm.nih.gov/geo/query/acc.cgi?acc=GSE161089
	l
		PC		PC ladder			PDH					ACTIN		ACTIN ladder					PC	PC		ACTIN	ACTIN				PDH	PDH		ACTIN	ACTIN
																			Mock	SARS-CoV-2		Mock	SARS-CoV-2				Mock	SARS-CoV-2		Mock	SARS-CoV-2
																		Background	243.938	245.768		252.196	252.371			Background	244.984	243.263		252.196	252.371
																		Band	236.826	235.683		202.812	209.151			Band	197.222	197.634		202.812	209.151
																		Inverted background	11.062	9.232		2.804	2.629			Inverted background	10.016	11.737		2.804	2.629
																		Inverted band	18.174	19.317		52.188	45.849			Inverted band	57.778	57.366		52.188	45.849
																		Actual	7.112	10.085		49.384	43.22			Actual	47.762	45.629		49.384	43.22
																		Ratio PC/ACTIN	0.144014	0.233341						Ratio PDH/ACTIN	0.967155	1.05574
																		Relative to Mock	1.62026							Relative to Mock	1.09159

## Sheet: Supplementary figure 3
	a
		SARS-CoV-2					SARS-CoV-2 ladder							pS6 (S235/236)						pS6 (S235/236) ladder							S6						S6 ladder						ACTIN				ACTIN ladder
																																																	SARS-CoV-2
																																																	Mock 2 hrs
																																																Background	243.511
																																																Band	244.672
																																																Inverted background	11.489
																																																Inverted band	10.328
																																																Actual	-1.161
	b
		Mock	SARS-CoV-2
		0	0.911854
		0	0.583333
		0	0.731707
		0	1.66667
		0	1.67015
		0	0.40282
		0	0.886525
		0	1.36861
		0	0.601202
		0	3.63636
		0	2.64228
		0	3.69565
		0	2.75081
		0	0.686813
		0	1.63818
		0	0.821018
		0	0.623701
		0	0.273473
	c
		pS6 (S235/236)				pS6 (S235/236) ladder						S6					S6 ladder							ACTIN					ACTIN ladder									pS6 (S235/236)	pS6 (S235/236)	pS6 (S235/236)	pS6 (S235/236)	pS6 (S235/236)	pS6 (S235/236)	pS6 (S235/236)	pS6 (S235/236)		ACTIN	ACTIN	ACTIN
																																						Mock solvent	Mock Rapa	Mock Ever	Mock Tems	SARS-CoV-2 solvent	SARS-CoV-2 Rapa	SARS-CoV-2 Ever	SARS-CoV-2 Tems		Mock solvent	Mock Rapa	Mock Ever
																																					Background	247.922	247.046	247.54	247.229	246.593	247.586	248.07	248.142		252.948	252.932	252.919
																																					Band	221.706	246.845	247.364	246.636	150.608	241.669	243.932	243.179		220.432	215.995	211.872
																																					Inverted background	7.078	7.954	7.46	7.771	8.407	7.414	6.93	6.858		2.052	2.068	2.081
																																					Inverted band	33.294	8.155	7.636	8.364	104.392	13.331	11.068	11.821		34.568	39.005	43.128
																																					Actual	26.216	0.201	0.176	0.593	95.985	5.917	4.138	4.963		32.516	36.937	41.047
																																					Ratio pS6/ACTIN	0.806249	0.0054417	0.00428777	0.0141754	2.69583	0.163273	0.124186	0.139834
																																					Relative to solvent		0.0067494	0.00531817	0.0175819		0.0605649	0.046066	0.0518706
[truncated: 49 more columns]

## Sheet: Supplementary figure 4
	a	Mock solvent	SARS-CoV-2 solvent	SARS-CoV-2 rapamycin	SARS-CoV-2 everolimus	SARS-CoV-2 temsirolimus
		0	1.08559	0.705213	0.857469	0.770516
		0	0.963193	0.670837	0.811565	0.780879
		0	0.951214	0.676029	0.879514	0.789436
	b
		SARS-CoV-2 short exposure		SARS-CoV-2 medium exposure		SARS-CoV-2 long exposure		SARS-CoV-2					ACTIN			ACTIN ladder					SARS-CoV-2	SARS-CoV-2	SARS-CoV-2	SARS-CoV-2	SARS-CoV-2		ACTIN	ACTIN	ACTIN	SARS-CoV-2	SARS-CoV-2
																					Mock	SARS-CoV-2	SARS-CoV-2 Rapa	SARS-CoV-2 Ever	SARS-CoV-2 Tems		Mock	SARS-CoV-2	SARS-CoV-2 Rapa	SARS-CoV-2 Ever	SARS-CoV-2 Tems
																				Background	250.497	247.074	247.977	244.783	247.86		249.911	250.567	250.133	250.367	250.689
																				Band	249.407	188.401	198.819	189.013	197.338		205.637	208.947	208.333	213.842	210.082
																				Inverted background	4.503	7.926	7.023	10.217	7.14		5.089	4.433	4.867	4.633	4.311
																				Inverted band	5.593	66.599	56.181	65.987	57.662		49.363	46.053	46.667	41.158	44.918
																				Actual	1.09	58.673	49.158	55.77	50.522		44.274	41.62	41.8	36.525	40.607
